# Supplementary material for: Structure and Function of the T4 Spackle Protein Gp61.3
Source: Viruses. 2020 Sep 24;12(10):1070. doi: 10.3390/v12101070 (PMC7650644; doi:10.3390/v12101070)
Supplement: Supplementary file 1 [file viruses-12-01070-s001.zip]

Archive with 2 entries (2 files):
- gp5-free-to-gp5-gp61.3-complex-with-substrate-morph-with-labels.mp4
- viruses-918776ForXML.docx
